# Supplementary material for: A common variant of CNTNAP2 is associated with sub-threshold autistic traits and intellectual disability
Source: PLoS One. 2021 Dec 13;16(12):e0260548. doi: 10.1371/journal.pone.0260548 (PMC8668106; doi:10.1371/journal.pone.0260548)
Supplement: S1 Raw data — (XLSX) [file pone.0260548.s007.xlsx]

## Sheet: Sheet1
age	sex	Type	iqMentalProcessingScale	SequentialProcessingScale	SimultaneousProcessingScale	AchievementScale	SRSTscoretotal	Tscoretotaltype	AWASocialawareness	COGSocialcommunication	COMSocialcommunication	MOTSocialmotivation	MANAutisticMannerisms	condition2	Gcarrier	Acarrier	ADOS_M2(communication)	ADOS_M2(reciprocal social interaction)	communication+social interaction	ADOS_M2(imagination/creativity)	ADOS_M2(stereotyped behaviors and restricted interests)	ADOS_M1(communication)	ADOS_M1(reciprocal social interaction)	communication+social interaction	ADOS_M1(play)	ADOS_M1(stereotyped behaviors and restricted interests)	ADOS_M3(communication)	ADOS_M3(reciprocal social interaction)	communication+social interaction	ADOS_M3(imagination/creativity)	ADOS_M3(stereotyped behaviors and restricted interests)	ADOS2_M2(each SA)	ADOS2_M2(each RRB)	ADOS2_M2(SA)	ADOS2_M2(RRB)	SA+RRB	CS	ADOS2_M3(each SA)	ADOS2_M3(each RRB)	ADOS2_M3(SA)	ADOS2_M3(RRB)	(SA+RRB)	CS
75	1	1	84	78	92	89	48	0	49	41	45	66	44	0	1	1
88	1	1	104	111	99	125	46	0	43	50	46	49	44	0	1	1
85	0	1	123	131	109	115	48	0	59	45	51	47	42	0	1	1
63	0	1	112	123	100	113	58	0	49	65	51	59	62	0	1	1
71	0	1	110	105	112	104	43	0	46	41	43	47	46	0	1	1
59	0	1	91	100	86	85	53	0	52	52	53	38	70	0	1	1
89	1	1	114	135	94	132	45	0	52	45	43	51	40	0	1	1
86	0	2	91	94	91	76	47	0	52	48	45	49	46	0	1	0
63	0	0	92	94	92	87	65	1	52	70	65	70	55	0	0	1
68	0	2	109	90	122	99	42	0	33	39	45	49	44	0	1	0
65	0	2	112	115	107	110	53	0	46	59	55	49	49	0	1	0
55	0	1	101	102	100	109	62	1	46	70	56	61	69	0	1	1
62	0	0	96	94	99	109	40	0	41	38	40	45	46	0	0	1
60	1	1	86	66	105	87	50	0	55	54	48	54	42	0	1	1
71	0	2	94	88	100	110	36	0	36	41	36	40	40	0	1	0
58	0	2	98	94	102	117	36	0	30	40	37	43	41	0	1	0
72	0	1	108	113	102	113	44	0	45	40	43	55	41	0	1	1
69	1	1	100	115	89	112	42	0	49	45	38	49	40	0	1	1
74	0	1	113	113	110	105	64	1	49	65	65	78	51	0	1	1
67	0	1	105	119	94	112	49	0	48	52	50	50	44	0	1	1
61	1	1	83	78	91	82	56	0	45	60	56	62	46	0	1	1
77	1	1	110	111	107	109	47	0	52	45	50	45	41	0	1	1
75	1	1	113	115	109	111	41	0	41	45	38	48	44	0	1	1
75	1	1	108	109	105	108	39	0	34	38	37	53	41	0	1	1
61	1	2	109	94	118	128	50	0	48	57	47	53	44	0	1	0
59	1	1	90	100	84	82	63	1	70	74	58	58	52	0	1	1
62	0	0	98	92	104	77	36	0	34	40	37	38	41	0	0	1
67	1	1	99	107	94	76	42	0	33	45	46	47	42	0	1	1
65	1	1	102	94	109	93	45	0	52	47	40	55	41	0	1	1
70	1	1	98	100	97	97	45	0	45	47	44	50	41	0	1	1
77	0	1	84	86	86	80	45	0	52	45	44	48	41	0	1	1
57	1	2	116	102	122	110	38	0	34	40	40	38	44	0	1	0
59	0	2	116	109	117	101	46	0	45	52	44	50	44	0	1	0
62	0	2	113	111	112	99	47	0	52	47	46	53	41	0	1	0
83	0	2	98	102	95	91	42	0	48	42	41	48	41	0	1	0
66	1	1	98	100	97	97	48	0	49	48	48	54	42	0	1	1
66	0	1	127	129	115	121	46	0	34	47	49	58	41	0	1	1
65	0	1	96	94	99	86	41	0	36	50	38	44	42	0	1	1
90	0	1	125	125	117	127	44	0	37	45	45	47	40	0	1	1
62	0	1	124	115	123	128	42	0	49	48	41	40	42	0	1	1
64	0	2	118	125	107	87	46	0	39	43	53	47	44	0	1	0
70	1	1	128	121	123	110	68	2	73	72	65	62	58	0	1	1
69	0	2	120	125	110	121	47	0	55	54	46	44	42	0	1	0
59	0	0	134	135	120	104	56	0	52	61	51	56	60	0	0	1
61	0	2	114	111	113	107	44	0	49	43	48	42	42	0	1	0
60	0	1	94	82	105	95	50	0	65	48	45	54	49	0	1	1
75	1	0	114	98	123	102	42	0	52	43	41	47	40	0	0	1
77	1	1	100	107	95	100	49	0	46	61	42	49	53	0	1	1
53	1	2	130	121	126	120	45	0	43	48	41	47	53	0	1	0
62	1	2	97	78	113	83	50	0	49	48	51	61	42	0	1	0
80	1	0	112	113	109	108	42	0	48	40	44	43	44	0	0	1
67	1	1	109	109	107	89	48	0	52	45	48	54	42	0	1	1
76	0	1	127	109	131	104	58	0	59	52	64	44	60	0	1	1
61	0	2	119	105	125	106	46	0	41	50	40	60	46	0	1	0
69	0	1	120	117	117	133	42	0	43	41	45	49	40	0	1	1
82	0	0	127	119	123	104	42	0	46	45	39	49	40	0	0	1
57	0	1	93	82	104	84	47	0	48	57	44	48	41	0	1	1
76	0	1	91	94	91	88	83	2	70	84	78	67	94	1	1	1	8	9	17	1	2
47	0	1	124	122	118	112	57	0	59	56	50	59	62	1	1	1
92	1	0	110	111	107	128	90	2	85	85	100	59	83	1	0	1	3	5	8	1	1
40	1	0	125	125	118	152	89	2	70	81	87	80	94	1	0	1
50	0	0	88	98	82	81	52	0	52	52	51	47	55	1	0	1
63	0	0	94	98	92	83	82	2	72	83	84	63	80	1	0	1	5	8	13	1	0
77	0	1	95	98	94	94	74	1	59	65	69	78	80	1	1	1
54	1	1	106	98	112	116	63	1	77	60	68	45	58	1	1	1	5	7	12	1	1
56	0	1	71	82	63	71	102	2	70	108	94	72	123	1	1	1	4	7	11	2	1
57	0	0	90	78	102	107	78	2	73	77	80	62	76	1	0	1	5	7	12	1	2
54	1	1	128	121	123	90	72	1	68	76	67	56	76	1	1	1	2	6	8	0	0
70	0	1	106	107	105	120	72	1	72	72	66	63	74	1	1	1	6	8	14	1	3
75	0	0	94	86	102	89	57	0	62	68	50	49	58	1	0	1
72	1	1	88	100	81	104	66	1	78	59	58	54	67	1	1	1
69	0	0	106	111	102	111	84	2	77	89	76	75	76	1	0	1
68	0	1	111	109	110	113	67	1	59	69	66	65	61	1	1	1	2	6	8	1	0
68	0	1	118	117	113	117	44	0	55	54	57	49	53	1	1	1	5	8	13	2	0
76	0	0	110	84	113	87	66	1	85	68	67	51	53	1	0	1	4	8	12	0	0
70	0	1	119	111	120	98	81	2	72	81	77	78	74	1	1	1
73	1	1	117	107	120	99	80	2	75	76	77	61	90	1	1	1
75	0	1	95	90	100	102	75	1	66	69	74	65	79	1	1	1
67	1	1	117	111	117	119	70	1	73	74	60	45	91	1	1	1
38	0	1	103	100	105	139	83	2	85	70	77	75	87	1	1	1						3	4	7	0	1
48	0	2	78	90	71	90	68	1	59	81	60	67	61	1	1	0	6	8	14	1	2
79	1	0	117	105	122	101	61	1	55	52	64	51	71	1	0	1	5	11	16	1	2
77	1	2	99	111	91	91	76	2	72	81	71	61	80	1	1	0	4	7	11	1	2
53	0	2	99	102	97	95	86	2	68	85	90	44	103	1	1	0
68	0	2	77	84	74	99	76	2	72	88	64	70	78	1	1	0	5	9	14	0	2
64	0	1	84	86	86	89	77	2	55	83	70	70	85	1	1	1	4	9	13	1	2
77	0	2	103	109	99	96	63	1	52	52	63	75	61	1	1	0	8	11	19	2	2
64	1	1	122	131	107	121	78	2	75	88	79	56	69	1	1	1	3	5	8	0	1
75	0	2	92	84	100	105	69	1	68	65	71	56	67	1	1	0	2	7	9	1	1
66	1	2	98	90	105	113	93	2	68	96	96	68	94	1	1	0	3	10	13	2	2
59	0	2	110	98	117	85	71	1	59	76	61	66	80	1	1	0	2	7	9	0	2
70	0	0	85	78	94	74	67	1	62	68	64	51	80	1	0	1	4	9	13	1	1
65	0	0	95	80	109	92	70	1	85	65	62	54	78	1	0	1	3	8	11	1	3
97	0	2	85	96	79	89	70	1	59	72	64	70	74	1	1	0	4	9	13	0	1
81	0	1	98	98	99	86	82	2	68	74	76	78	92	1	1	1	2	8	10	1	3
66	0	1	73	64	82	69	54	0	52	61	52	56	46	1	1	1	4	7	11	1	1
68	0	1	119	119	113	116	43	0	43	43	43	44	46	1	1	1	3	6	9	0	2
98	1	1	80	80	84	73	77	2	65	88	71	56	85	1	1	1	5	9	14	1	2
63	0	1	108	111	104	111	83	2	55	68	72	104	92	1	1	1						5	5	10	1	2
96	0	1	94	86	102	90	88	2	72	101	74	82	90	1	1	1											6	13	19	3	1
69	0	1	80	80	84	85	82	2	63	74	71	92	91	1	1	1	5	6	11	0	1
67	0	1	83	78	91	66	57	0	49	54	58	66	51	1	1	1						4	11	15	4	1
65	1	0	89	88	92	117	47	0	46	43	47	44	58	1	0	1	6	10	16	2	1
80	0	1	75	68	84	96	63	1	62	72	62	47	62	1	1	1																						3	5	8	0	8	5
58	1	0	82	82	86	83	96	2	73	86	94	80	108	1	0	1																3	7	10	4	14	6
58	1	1	77	88	71	94	67	1	65	72	69	51	62	1	1	1																2	11	13	6	19	8
77	1	1	87	78	97	90	66	1	52	81	60	61	67	1	1	1
66	0	1	104	88	117	72	64	1	62	68	64	51	62	1	1	1																2	9	11	1	12	6
64	1	0	133	127	125	116	45	0	52	45	46	45	41	1	0	1																2	6	8	2	10	6
69	0	1	98	86	109	108	94	2	80	91	88	89	85	1	1	1																0	3	3	1	4	2
82	0	0	92	102	86	96	96	2	68	81	94	92	103	1	0	1																						2	6	8	3	11	7
62	0	0	91	86	97	74	79	2	70	86	77	77	58	1	0	1																1	6	7	2	9	6
72	1	0	108	92	118	98	61	1	62	68	48	42	83	1	0	1																1	4	5	3	8	4
64	0	0	88	84	94	74	73	1	78	70	67	61	76	1	0	1																1	5	6	4	10	6
78	0	0	122	105	128	101	62	1	59	63	58	59	62	1	0	1																3	6	9	1	10	6
66	0	0	137	111	143	122	72	1	52	70	75	75	62	1	0	1																0	7	7	2	9	6
57	0	1	87	88	89	91	75	1	73	77	78	50	76	1	1	1																3	6	9	4	13	6
65	0	0	80	70	92	68	63	1	63	64	66	53	55	1	0	1																1	7	8	1	9	6
60	0	2	114	80	82	82	74	1	65	74	75	59	76	1	1	0																0	2	2	3	5	2
76	0	2	79	98	94	100	48	0	55	54	47	42	44	1	1	0																1	7	8	0	8	4
72	0	1	105	105	105	97	66	1	55	64	62	65	70	1	1	1																2	7	9	1	10	6
63	0	1	80	72	91	82	50	0	52	50	52	49	44	1	1	1
72	0	2	129	119	126	118	76	2	55	72	66	87	83	1	1	0																3	6	9	1	10	6
70	0	2	82	84	84	75	71	1	62	68	65	73	76	1	1	0																0	7	7	2	9	6
